# Supplementary material for: Influence of Zwitterionic CAPB on Flocculation of the Aqueous Cationic Guar Gum/Glauconite Suspensions at Various pH
Source: Int J Mol Sci. 2021 Nov 10;22(22):12157. doi: 10.3390/ijms222212157 (PMC8621159; doi:10.3390/ijms222212157)
Supplement: Supplementary file 1 [file ijms-22-12157-s001.zip]

Archive with 1 entries (1 files):
- ijms-1421562-supplementary.pdf
